# Supplementary material for: FIV vaccine with receptor epitopes results in neutralizing antibodies but does not confer resistance to challenge
Source: NPJ Vaccines. 2018 Apr 30;3:16. doi: 10.1038/s41541-018-0051-y (PMC5928050; doi:10.1038/s41541-018-0051-y)
Supplement: Supplementary file 3 — SI Table 1 [file 41541_2018_51_MOESM3_ESM.xlsx]

## Sheet: Sheet1
Quantitative PCR		Viral RNA				Viral DNA
		F	df	P		F	df	P
Phase I
Time		12.53	3	<0.001		14.28	3	<0.001
Interaction (Time*Treatment)		1.959	9	0.0742		0.4282	9	0.911
Phase II
Time		14.368	1	<0.001		0.255	1	0.615
Interaction (Time*Treatment)		1.852	2	0.164		0.598	2	0.552
