# Supplementary material for: FIV vaccine with receptor epitopes results in neutralizing antibodies but does not confer resistance to challenge
Source: NPJ Vaccines. 2018 Apr 30;3:16. doi: 10.1038/s41541-018-0051-y (PMC5928050; doi:10.1038/s41541-018-0051-y)
Supplement: Supplementary file 4 — SI Table 2 [file 41541_2018_51_MOESM4_ESM.xlsx]

## Sheet: Sheet2
Treatment	Immune Factors Present	Effect on FIV Replication in vitro
	Complement & heat labile factors
Whole Serum	anti-SU IgG	Enhancement
CD134+SU group	anti-CD134 IgG
	anti-293S IgG
Purified	anti-SU IgG	Inhibition
anti-SU
Purified	anti-CD134 IgG	Inhibition
anti-CD134
